# Supplementary material for: Effect of Climate on Bacterial and Archaeal Diversity of Moroccan Marine Microbiota
Source: Microorganisms. 2022 Aug 10;10(8):1622. doi: 10.3390/microorganisms10081622 (PMC9414901; doi:10.3390/microorganisms10081622)
Supplement: Supplementary file 1 [file microorganisms-10-01622-s001.zip]

Archive with 1 entries (1 files):
- microorganisms-1834389-supplementary.pdf
